# Supplementary material for: Molecular, Cellular and Functional Changes in the Retinas of Young Adult Mice Lacking the Voltage-Gated K+ Channel Subunits Kv8.2 and K2.1
Source: Int J Mol Sci. 2021 May 5;22(9):4877. doi: 10.3390/ijms22094877 (PMC8124447; doi:10.3390/ijms22094877)
Supplement: Supplementary file 1 [file ijms-22-04877-s001.zip]

Archive with 1 entries (1 files):
- ijms-1060383-supplementary.pdf
